# Supplementary material for: Glioblastoma Multiforme Selective Nanomedicines for Improved Anti-Cancer Treatments
Source: Pharmaceutics. 2022 Jul 12;14(7):1450. doi: 10.3390/pharmaceutics14071450 (PMC9325049; doi:10.3390/pharmaceutics14071450)
Supplement: Supplementary file 1 [file pharmaceutics-14-01450-s001.zip]

Archive with 1 entries (1 files):
- pharmaceutics-1778218-supplementary.pdf
